# Supplementary material for: Concomitant High Apoptosis Inhibitor of Macrophage (AIM) and Low Prostate-Specific Antigen (PSA) Indicates Activated T Cell-Mediated Anticancer Immunity, Enhance Sensitivity to Pembrolizumab, and Elicit Good Prognosis in Prostate Cancer
Source: Biomedicines. 2021 Sep 15;9(9):1225. doi: 10.3390/biomedicines9091225 (PMC8469063; doi:10.3390/biomedicines9091225)
Supplement: Supplementary file 1 [file biomedicines-09-01225-s001.zip]

Archive with 1 entries (1 files):
- biomedicines-1335765-supplementary.pdf
